# Supplementary material for: Do Activity Sensors Identify Physiological, Clinical and Behavioural Changes in Laying Hens Exposed to a Vaccine Challenge?
Source: Animals (Basel). 2025 Jan 14;15(2):205. doi: 10.3390/ani15020205 (PMC11758295; doi:10.3390/ani15020205)
Supplement: Supplementary file 1 [file animals-15-00205-s001.zip]

Archive with 3 entries (3 files):
- Figure S1.pdf
- Figure S2.pdf
- Table S1, S2, S3.xlsx
