# Supplementary material for: Do Activity Sensors Identify Physiological, Clinical and Behavioural Changes in Laying Hens Exposed to a Vaccine Challenge?
Source: Animals (Basel). 2025 Jan 14;15(2):205. doi: 10.3390/ani15020205 (PMC11758295; doi:10.3390/ani15020205)
Supplement: Supplementary file 1 [file animals-15-00205-s001.zip › Table S1, S2, S3.xlsx]

## Sheet: Table S1
Table S1. Data dictionary for all analysed variables. Full definitions are given in the main body of the paper.
name	short name	definition
day	day	day
Physiological measurements
Feed intake	feed_int	feed_intake (day 1-3, day 3-6, day 6-9, day 9-12)
Body weight	weight	body weight on day 1, 3, 6, 9, and 12
Cloacal temperature	temp	mean cloacal temperature (°C)
Respiratory rate	resp	mean respiratory rate
Clinical signs
Abnormal breathing	AB	mean clinical score of abnormal breathing
Ocular discharge	OD	mean clinical score of ocular discharge
Nasal discharge	ND	mean clinical score of nasal discharge
Conjunctivitis	CON	mean clinical score of conjunctivitis
Depression	DEP	mean clinical score of depression
Total clinical scores	TCS	mean total scores of 5 clinical signs
Behaviour from video scans
Standing	stand	proportion of standing / total number of behaviours (only countable behaviours)
Sitting	sit	proportion of sitting / total number of behaviours (only countable behaviours)
Walking	walk	proportion of walking / total number of behaviours (only countable behaviours)
Foraging	forage	proportion of foraging / total number of behaviours (only countable behaviours)
Preening	preen	proportion of preening / total number of behaviours (only countable behaviours)
Running	run	proportion of running / total number of behaviours (only countable behaviours)
Drinking	drink	proportion of drinking / total number of behaviours (only countable behaviours)
Feeding	feed	proportion of feeding / total number of behaviours (only countable behaviours)
Pecking	peck	proportion of pecking / total number of behaviours (only countable behaviours)
Dustbathing	dustb	proportion of dustbathing / total number of behaviours (only countable behaviours)
Nesting	nest	proportion of nesting / total number of behaviours (only countable behaviours)
Flapping	flap	proportion of flapping / total number of behaviours (only countable behaviours)
Active behaviours	active	proportion of active behaviours / total number of behaviours (only countable behaviours)
Sensor data on movement
Activity level (FitBark)	act_fb	activity level by FitBark
Distance travelled (FitBark)	dt_fb	Distance Travelled (m) by FitBark
Distance travelled (TrackLab)	dt_tl	Distance Travelled (m) by TrackLab
Locations from video scans
Inner zone	in_vo	proportion of count of hen visit in inner zone: litter zone + near the feeder, drinker, perch, and nest box
Litter zone	lit_vo	proportion of count of hen visit in litter zone, but not near the feeder, drinker, perch or nest box.
Drinker	drin_vo	proportion of count of hen visit of drinker
Feeder	feed_vo	proportion of count of hen visit of feeder
Nest boxes	nest_vo	proportion of count of hen visit of nest box
Perch	perc_vo
Locations from TrackLab
Inner zone	in_tl	proportion of Total Visit Duration (s) of inner zone: litter zone + near the feeder, drinker, perch, and nest box
Litter zone	lit_tl	proportion of Total Visit Duration of litter zone: inner zone - (the feeder+drinker+perch+nest box)
Drinker	drin_tl	proportion of Total Visit Duration (s) of drinker
Feeder	feed_tl	proportion of Total Visit Duration (s) of feeder
Nest boxes	nest_tl	proportion of Total Visit Duration (s) of nest boxes
Perch	per_tl	proportion of Total Visit Duration (s) of perch zone: during the entire period of research
batch
birdinbatch
bird_id
day
treatment
feed_intake
wgt_original
wgt
tem_m
tem_a
res_m
res_a
tem_ma
res_ma
br_m
br_a
od_m
od_a
nd_m
nd_a
con_m
con_a
dep_m
dep_a
total_m
total_a
br_ma
od_ma
nd_ma
con_ma
dep_ma
total_ma
st
si
wa
fo
pr
ru
dr
fe
pe
du
ne
fl
o
act
inact
total
total_beh
st_pr
si_pr
wa_pr
fo_pr
pr_pr
ru_pr
dr_pr
fe_pr
pe_pr
du_pr
ne_pr
fl_pr
act_pr
inact_pr
act_fit
dt_fit
dt_track
in_z_h
outer_z_h
drinker_z_h
feeder_z_h
nest_z_h
perch_z_h
litter_z_h
in_z_pr_h
outer_z_pr_h
drinker_z_pr_h
feeder_z_pr_h
nest_z_pr_h
perch_z_pr_h
litter_z_pr_h
cd
vel
max_vel
sd_pdp
sd_pds
sd_pf
whole_tvd
in_z
outer_z
drinker_tvd
feeder_tvd
nest_tvd
perch_tvd_real
perch_tvd_original
perch(6:00-20:00)
litter_tvd_real
litter_tvd_original
in_z_pr
outer_z_pr
drinker_tvd_pr
feeder_tvd_pr
nest_tvd_pr
perch_tvd_real_pr
perch_tvd_original_pr
litter_tvd_real_pr
litter_tvd_original_pr
batch
birdinbatch
bird_id
day
treatment
feed_intake
wgt_original
wgt
tem_m
tem_a
res_m
res_a
tem_ma
res_ma
br_m
br_a
od_m
od_a
nd_m
nd_a
con_m
con_a
dep_m
dep_a
total_m
total_a
br_ma
od_ma
nd_ma
con_ma
dep_ma
total_ma
st
si
wa
fo
pr
ru
dr
fe
pe
du
ne
fl
o
act
inact
total
total_beh
st_pr
si_pr
wa_pr
fo_pr
pr_pr
ru_pr
dr_pr
fe_pr
pe_pr
du_pr
ne_pr
fl_pr
act_pr
inact_pr
act_fit
dt_fit
dt_track
in_z_h
outer_z_h
drinker_z_h
feeder_z_h
nest_z_h
perch_z_h
litter_z_h
in_z_pr_h
outer_z_pr_h
drinker_z_pr_h
feeder_z_pr_h
nest_z_pr_h
perch_z_pr_h
litter_z_pr_h
cd
vel
max_vel
sd_pdp
sd_pds
sd_pf
whole_tvd
in_z
outer_z
drinker_tvd
feeder_tvd
nest_tvd
perch_tvd_real
perch_tvd_original
perch(6:00-20:00)
litter_tvd_real
litter_tvd_original
in_z_pr
outer_z_pr
drinker_tvd_pr
feeder_tvd_pr
nest_tvd_pr
perch_tvd_real_pr
perch_tvd_original_pr
litter_tvd_real_pr
litter_tvd_original_pr
batch
birdinbatch
bird_id
day
treatment
feed_intake
wgt_original
wgt
tem_m
tem_a
res_m
res_a
tem_ma
res_ma
br_m
br_a
od_m
od_a
nd_m
nd_a
con_m
con_a
dep_m
dep_a
total_m
total_a
br_ma
od_ma
nd_ma
con_ma
dep_ma
total_ma
st
si
wa
fo
pr
ru
dr
fe
pe
du
ne
fl
o
act
inact
total
total_beh
st_pr
si_pr
wa_pr
fo_pr
pr_pr
ru_pr
dr_pr
fe_pr
pe_pr
du_pr
ne_pr
fl_pr
act_pr
inact_pr
act_fit
dt_fit
dt_track
in_z_h
outer_z_h
drinker_z_h
feeder_z_h
nest_z_h
perch_z_h
litter_z_h
in_z_pr_h
outer_z_pr_h
drinker_z_pr_h
feeder_z_pr_h
nest_z_pr_h
perch_z_pr_h
litter_z_pr_h
cd
vel
max_vel
sd_pdp
sd_pds
sd_pf
whole_tvd
in_z
outer_z
drinker_tvd
feeder_tvd
nest_tvd
perch_tvd_real
perch_tvd_original
perch(6:00-20:00)
litter_tvd_real
litter_tvd_original
in_z_pr
outer_z_pr
drinker_tvd_pr
feeder_tvd_pr
nest_tvd_pr
perch_tvd_real_pr
perch_tvd_original_pr
litter_tvd_real_pr
litter_tvd_original_pr
batch
birdinbatch
bird_id
day
treatment
feed_intake
wgt_original
wgt
tem_m
tem_a
res_m
res_a
tem_ma
res_ma
br_m
br_a
od_m
od_a
nd_m
nd_a
con_m
con_a
dep_m
dep_a
total_m
total_a
br_ma
od_ma
nd_ma
con_ma
dep_ma
total_ma
st
si
wa
fo
pr
ru
dr
fe
pe
du
ne
fl
o
act
inact
total
total_beh
st_pr
si_pr
wa_pr
fo_pr
pr_pr
ru_pr
dr_pr
fe_pr
pe_pr
du_pr
ne_pr
fl_pr
act_pr
inact_pr
act_fit
dt_fit
dt_track
in_z_h
outer_z_h
drinker_z_h
feeder_z_h
nest_z_h
perch_z_h
litter_z_h
in_z_pr_h
outer_z_pr_h
drinker_z_pr_h
feeder_z_pr_h
nest_z_pr_h
perch_z_pr_h
litter_z_pr_h
cd
vel
max_vel
sd_pdp
sd_pds
sd_pf
whole_tvd
in_z
outer_z
drinker_tvd
feeder_tvd
nest_tvd
perch_tvd_real
perch_tvd_original
perch(6:00-20:00)
litter_tvd_real
litter_tvd_original
in_z_pr
outer_z_pr
drinker_tvd_pr
feeder_tvd_pr
nest_tvd_pr
perch_tvd_real_pr
perch_tvd_original_pr
litter_tvd_real_pr
litter_tvd_original_pr
batch
birdinbatch
bird_id
day
treatment
feed_intake
wgt_original
wgt
tem_m
tem_a
res_m
res_a
tem_ma
res_ma
br_m
br_a
od_m
od_a
nd_m
nd_a
con_m
con_a
dep_m
dep_a
total_m
total_a
br_ma
od_ma
nd_ma
con_ma
dep_ma
total_ma
st
si
wa
fo
pr
ru
dr
fe
pe
du
ne
fl
o
act
inact
total
total_beh
st_pr
si_pr
wa_pr
fo_pr
pr_pr
ru_pr
dr_pr
fe_pr
pe_pr
du_pr
ne_pr
fl_pr
act_pr
inact_pr
act_fit
dt_fit
dt_track
in_z_h
outer_z_h
drinker_z_h
feeder_z_h
nest_z_h
perch_z_h
litter_z_h
in_z_pr_h
outer_z_pr_h
drinker_z_pr_h
feeder_z_pr_h
nest_z_pr_h
perch_z_pr_h
litter_z_pr_h
cd
vel
max_vel
sd_pdp
sd_pds
sd_pf
whole_tvd
in_z
outer_z
drinker_tvd
feeder_tvd
nest_tvd
perch_tvd_real
perch_tvd_original
perch(6:00-20:00)
litter_tvd_real
litter_tvd_original
in_z_pr
outer_z_pr
drinker_tvd_pr
feeder_tvd_pr
nest_tvd_pr
perch_tvd_real_pr
perch_tvd_original_pr
litter_tvd_real_pr
litter_tvd_original_pr
batch
birdinbatch
bird_id
day
treatment
feed_intake
wgt_original
wgt
tem_m
tem_a
res_m
res_a
tem_ma
res_ma
br_m
br_a
od_m
od_a
nd_m
nd_a
con_m
con_a
dep_m
dep_a
total_m
total_a
br_ma
od_ma
nd_ma
con_ma
dep_ma
total_ma
st
si
wa
fo
pr
ru
dr
fe
pe
du
ne
fl
o
act
inact
total
total_beh
st_pr
si_pr
wa_pr
fo_pr
pr_pr
ru_pr
dr_pr
fe_pr
pe_pr
du_pr
ne_pr
fl_pr
act_pr
inact_pr
act_fit
dt_fit
dt_track
in_z_h
outer_z_h
drinker_z_h
feeder_z_h
nest_z_h
perch_z_h
litter_z_h
in_z_pr_h
outer_z_pr_h
drinker_z_pr_h
feeder_z_pr_h
nest_z_pr_h
perch_z_pr_h
litter_z_pr_h
cd
vel
max_vel
sd_pdp
sd_pds
sd_pf
whole_tvd
in_z
outer_z
drinker_tvd
feeder_tvd
nest_tvd
perch_tvd_real
perch_tvd_original
perch(6:00-20:00)
litter_tvd_real
litter_tvd_original
in_z_pr
outer_z_pr
drinker_tvd_pr
feeder_tvd_pr
nest_tvd_pr
perch_tvd_real_pr
perch_tvd_original_pr
litter_tvd_real_pr
litter_tvd_original_pr
batch
birdinbatch
bird_id
day
treatment
feed_intake
wgt_original
wgt
tem_m
tem_a
res_m
res_a
tem_ma
res_ma
br_m
br_a
od_m
od_a
nd_m
nd_a
con_m
con_a
dep_m
dep_a
total_m
total_a
br_ma
od_ma
nd_ma
con_ma
dep_ma
total_ma
st
si
wa
fo
pr
ru
dr
fe
pe
du
ne
fl
o
act
inact
total
total_beh
st_pr
si_pr
wa_pr
fo_pr
pr_pr
ru_pr
dr_pr
fe_pr
pe_pr
du_pr
ne_pr
fl_pr
act_pr
inact_pr
act_fit
dt_fit
dt_track
in_z_h
outer_z_h
drinker_z_h
feeder_z_h
nest_z_h
perch_z_h
litter_z_h
in_z_pr_h
outer_z_pr_h
drinker_z_pr_h
feeder_z_pr_h
nest_z_pr_h
perch_z_pr_h
litter_z_pr_h
cd
vel
max_vel
sd_pdp
sd_pds
sd_pf
whole_tvd
in_z
outer_z
drinker_tvd
feeder_tvd
nest_tvd
perch_tvd_real
perch_tvd_original
perch(6:00-20:00)
litter_tvd_real
litter_tvd_original
in_z_pr
outer_z_pr
drinker_tvd_pr
feeder_tvd_pr
nest_tvd_pr
perch_tvd_real_pr
perch_tvd_original_pr
litter_tvd_real_pr
litter_tvd_original_pr
batch
birdinbatch
bird_id
day
treatment
feed_intake
wgt_original
wgt
tem_m
tem_a
res_m
res_a
tem_ma
res_ma
br_m
br_a
od_m
od_a
nd_m
nd_a
con_m
con_a
dep_m
dep_a
total_m
total_a
br_ma
od_ma
nd_ma
con_ma
dep_ma
total_ma
st
si
wa
fo
pr
ru
dr
fe
pe
du
ne
fl
o
act
inact
total
total_beh
st_pr
si_pr
wa_pr
fo_pr
pr_pr
ru_pr
dr_pr
fe_pr
pe_pr
du_pr
ne_pr
fl_pr
act_pr
inact_pr
act_fit
dt_fit
dt_track
in_z_h
outer_z_h
drinker_z_h
feeder_z_h
nest_z_h
perch_z_h
litter_z_h
in_z_pr_h
outer_z_pr_h
drinker_z_pr_h
feeder_z_pr_h
nest_z_pr_h
perch_z_pr_h
litter_z_pr_h
cd
vel
max_vel
sd_pdp
sd_pds
sd_pf
whole_tvd
in_z
outer_z
drinker_tvd
feeder_tvd
nest_tvd
perch_tvd_real
perch_tvd_original
perch(6:00-20:00)
litter_tvd_real
litter_tvd_original
in_z_pr
outer_z_pr
drinker_tvd_pr
feeder_tvd_pr
nest_tvd_pr
perch_tvd_real_pr
perch_tvd_original_pr
litter_tvd_real_pr
litter_tvd_original_pr
batch
birdinbatch
bird_id
day
treatment
feed_intake
wgt_original
wgt
tem_m
tem_a
res_m
res_a
tem_ma
res_ma
br_m
br_a
od_m
od_a
nd_m
nd_a
con_m
con_a
dep_m
dep_a
total_m
total_a
br_ma
od_ma
nd_ma
con_ma
dep_ma
total_ma
st
si
wa
fo
pr
ru
dr
fe
pe
du
ne
fl
o
act
inact
total
total_beh
st_pr
si_pr
wa_pr
fo_pr
pr_pr
ru_pr
dr_pr
fe_pr
pe_pr
du_pr
ne_pr
fl_pr
act_pr
inact_pr
act_fit
dt_fit
dt_track
in_z_h
outer_z_h
drinker_z_h
feeder_z_h
nest_z_h
perch_z_h
litter_z_h
in_z_pr_h
outer_z_pr_h
drinker_z_pr_h
feeder_z_pr_h
nest_z_pr_h
perch_z_pr_h
litter_z_pr_h
cd
vel
max_vel
sd_pdp
sd_pds
sd_pf
whole_tvd
in_z
outer_z
drinker_tvd
feeder_tvd
nest_tvd
perch_tvd_real
perch_tvd_original
perch(6:00-20:00)
litter_tvd_real
litter_tvd_original
in_z_pr
outer_z_pr
drinker_tvd_pr
feeder_tvd_pr
nest_tvd_pr
perch_tvd_real_pr
perch_tvd_original_pr
litter_tvd_real_pr
litter_tvd_original_pr
batch
birdinbatch
bird_id
day
treatment
feed_intake
wgt_original
wgt
tem_m
tem_a
res_m
res_a
tem_ma
res_ma
br_m
br_a
od_m
od_a
nd_m
nd_a
con_m
con_a
dep_m
dep_a
total_m
total_a
br_ma
od_ma
nd_ma
con_ma
dep_ma
total_ma
st
si
wa
fo
pr
ru
dr
fe
pe
du
ne
fl
o
act
inact
total
total_beh
st_pr
si_pr
wa_pr
fo_pr
pr_pr
ru_pr
dr_pr
fe_pr
pe_pr
du_pr
ne_pr
fl_pr
act_pr
inact_pr
act_fit
dt_fit
dt_track
in_z_h
outer_z_h
drinker_z_h
feeder_z_h
nest_z_h
perch_z_h
litter_z_h
in_z_pr_h
outer_z_pr_h
drinker_z_pr_h
feeder_z_pr_h
nest_z_pr_h
perch_z_pr_h
litter_z_pr_h
cd
vel
max_vel
sd_pdp
sd_pds
sd_pf
whole_tvd
in_z
outer_z
drinker_tvd
feeder_tvd
nest_tvd
perch_tvd_real
perch_tvd_original
perch(6:00-20:00)
litter_tvd_real
litter_tvd_original
in_z_pr
outer_z_pr
drinker_tvd_pr
feeder_tvd_pr
nest_tvd_pr
perch_tvd_real_pr
perch_tvd_original_pr
litter_tvd_real_pr
litter_tvd_original_pr
batch
birdinbatch
bird_id
day
treatment
feed_intake
wgt_original
wgt
tem_m
tem_a
res_m
res_a
tem_ma
res_ma
br_m
br_a
od_m
od_a
nd_m
nd_a
con_m
con_a
dep_m
dep_a
total_m
total_a
br_ma
od_ma
nd_ma
con_ma
dep_ma
total_ma
st
si
wa
fo
pr
ru
dr
fe
pe
du
ne
fl
o
act
inact
total
total_beh
st_pr
si_pr
wa_pr
fo_pr
pr_pr
ru_pr
dr_pr
fe_pr
pe_pr
du_pr
ne_pr
fl_pr
act_pr
inact_pr
act_fit
dt_fit
dt_track
in_z_h
outer_z_h
drinker_z_h
feeder_z_h
nest_z_h
perch_z_h
litter_z_h
in_z_pr_h
outer_z_pr_h
drinker_z_pr_h
feeder_z_pr_h
nest_z_pr_h
perch_z_pr_h
litter_z_pr_h
cd
vel
max_vel
sd_pdp
sd_pds
sd_pf
whole_tvd
in_z
outer_z
drinker_tvd
feeder_tvd
nest_tvd
perch_tvd_real
perch_tvd_original
perch(6:00-20:00)
litter_tvd_real
litter_tvd_original
in_z_pr
outer_z_pr
drinker_tvd_pr
feeder_tvd_pr
nest_tvd_pr
perch_tvd_real_pr
perch_tvd_original_pr
litter_tvd_real_pr
litter_tvd_original_pr
batch
birdinbatch
bird_id
day
treatment
feed_intake
wgt_original
wgt
tem_m
tem_a
res_m
res_a
tem_ma
res_ma
br_m
br_a
od_m
od_a
nd_m
nd_a
con_m
con_a
dep_m
dep_a
total_m
total_a
br_ma
od_ma
nd_ma
con_ma
dep_ma
total_ma
st
si
wa
fo
pr
ru
dr
fe
pe
du
ne
fl
o
act
inact
total
total_beh
st_pr
si_pr
wa_pr
fo_pr
pr_pr
ru_pr
dr_pr
fe_pr
pe_pr
du_pr
ne_pr
fl_pr
act_pr
inact_pr
act_fit
dt_fit
dt_track
in_z_h
outer_z_h
drinker_z_h
feeder_z_h
nest_z_h
perch_z_h
litter_z_h
in_z_pr_h
outer_z_pr_h
drinker_z_pr_h
feeder_z_pr_h
nest_z_pr_h
perch_z_pr_h
litter_z_pr_h
cd
vel
max_vel
sd_pdp
sd_pds
sd_pf
whole_tvd
in_z
outer_z
drinker_tvd
feeder_tvd
nest_tvd
perch_tvd_real
perch_tvd_original
perch(6:00-20:00)
litter_tvd_real
litter_tvd_original
in_z_pr
outer_z_pr
drinker_tvd_pr
feeder_tvd_pr
nest_tvd_pr
perch_tvd_real_pr
perch_tvd_original_pr
litter_tvd_real_pr
litter_tvd_original_pr
batch
birdinbatch
bird_id
day
treatment
feed_intake
wgt_original
wgt
tem_m
tem_a
res_m
res_a
tem_ma
res_ma
br_m
br_a
od_m
od_a
nd_m
nd_a
con_m
con_a
dep_m
dep_a
total_m
total_a
br_ma
od_ma
nd_ma
con_ma
dep_ma
total_ma
st
si
wa
fo
pr
ru
dr
fe
pe
du
ne
fl
o
act
inact
total
total_beh
st_pr
si_pr
wa_pr
fo_pr
pr_pr
ru_pr
dr_pr
fe_pr
pe_pr
du_pr
ne_pr
fl_pr
act_pr
inact_pr
act_fit
dt_fit
dt_track
in_z_h
outer_z_h
drinker_z_h
feeder_z_h
nest_z_h
perch_z_h
litter_z_h
in_z_pr_h
outer_z_pr_h
drinker_z_pr_h
feeder_z_pr_h
nest_z_pr_h
perch_z_pr_h
litter_z_pr_h
cd
vel
max_vel
sd_pdp
sd_pds
sd_pf
whole_tvd
in_z
outer_z
drinker_tvd
feeder_tvd
nest_tvd
perch_tvd_real
perch_tvd_original
perch(6:00-20:00)
litter_tvd_real
litter_tvd_original
in_z_pr
outer_z_pr
drinker_tvd_pr
feeder_tvd_pr
nest_tvd_pr
perch_tvd_real_pr
perch_tvd_original_pr
litter_tvd_real_pr
litter_tvd_original_pr
batch
birdinbatch
bird_id
day
treatment
feed_intake
wgt_original
wgt
tem_m
tem_a
res_m
res_a
tem_ma
res_ma
br_m
br_a
od_m
od_a
nd_m
nd_a
con_m
con_a
dep_m
dep_a
total_m
total_a
br_ma
od_ma
nd_ma
con_ma
dep_ma
total_ma
st
si
wa
fo
pr
ru
dr
fe
pe
du
ne
fl
o
act
inact
total
total_beh
st_pr
si_pr
wa_pr
fo_pr
pr_pr
ru_pr
dr_pr
fe_pr
pe_pr
du_pr
ne_pr
fl_pr
act_pr
inact_pr
act_fit
dt_fit
dt_track
in_z_h
outer_z_h
drinker_z_h
feeder_z_h
nest_z_h
perch_z_h
litter_z_h
in_z_pr_h
outer_z_pr_h
drinker_z_pr_h
feeder_z_pr_h
nest_z_pr_h
perch_z_pr_h
litter_z_pr_h
cd
vel
max_vel
sd_pdp
sd_pds
sd_pf
whole_tvd
in_z
outer_z
drinker_tvd
feeder_tvd
nest_tvd
perch_tvd_real
perch_tvd_original
perch(6:00-20:00)
litter_tvd_real
litter_tvd_original
in_z_pr
outer_z_pr
drinker_tvd_pr
feeder_tvd_pr
nest_tvd_pr
perch_tvd_real_pr
perch_tvd_original_pr
litter_tvd_real_pr
litter_tvd_original_pr
batch
birdinbatch
bird_id
day
treatment
feed_intake
wgt_original
wgt
tem_m
tem_a
res_m
res_a
tem_ma
res_ma
br_m
br_a
od_m
od_a
nd_m
nd_a
con_m
con_a
dep_m
dep_a
total_m
total_a
br_ma
od_ma
nd_ma
con_ma
dep_ma
total_ma
st
si
wa
fo
pr
ru
dr
fe
pe
du
ne
fl
o
act
inact
total
total_beh
st_pr
si_pr
wa_pr
fo_pr
pr_pr
ru_pr
dr_pr
fe_pr
pe_pr
du_pr
ne_pr
fl_pr
act_pr
inact_pr
act_fit
dt_fit
dt_track
in_z_h
outer_z_h
drinker_z_h
feeder_z_h
nest_z_h
perch_z_h
litter_z_h
in_z_pr_h
outer_z_pr_h
drinker_z_pr_h
feeder_z_pr_h
nest_z_pr_h
perch_z_pr_h
litter_z_pr_h
cd
vel
max_vel
sd_pdp
sd_pds
sd_pf
whole_tvd
in_z
outer_z
drinker_tvd
feeder_tvd
nest_tvd
perch_tvd_real
perch_tvd_original
perch(6:00-20:00)
litter_tvd_real
litter_tvd_original
in_z_pr
outer_z_pr
drinker_tvd_pr
feeder_tvd_pr
nest_tvd_pr
perch_tvd_real_pr
perch_tvd_original_pr
litter_tvd_real_pr
litter_tvd_original_pr
batch
birdinbatch
bird_id
day
treatment
feed_intake
wgt_original
wgt
tem_m
tem_a
res_m
res_a
tem_ma
res_ma
br_m
br_a
od_m
od_a
nd_m
nd_a
con_m
con_a
dep_m
dep_a
total_m
total_a
br_ma
od_ma
nd_ma
con_ma
dep_ma
total_ma
st
si
wa
fo
pr
ru
dr
fe
pe
du
ne
fl
o
act
inact
total
total_beh
st_pr
si_pr
wa_pr
fo_pr
pr_pr
ru_pr
dr_pr
fe_pr
pe_pr
du_pr
ne_pr
fl_pr
act_pr
inact_pr
act_fit
dt_fit
dt_track
in_z_h
outer_z_h
drinker_z_h
feeder_z_h
nest_z_h
perch_z_h
litter_z_h
in_z_pr_h
outer_z_pr_h
drinker_z_pr_h
feeder_z_pr_h
nest_z_pr_h
perch_z_pr_h
litter_z_pr_h
cd
vel
max_vel
sd_pdp
sd_pds
sd_pf
whole_tvd
in_z
outer_z
drinker_tvd
feeder_tvd
nest_tvd
perch_tvd_real
perch_tvd_original
perch(6:00-20:00)
litter_tvd_real
litter_tvd_original
in_z_pr
outer_z_pr
drinker_tvd_pr
feeder_tvd_pr
nest_tvd_pr
perch_tvd_real_pr
perch_tvd_original_pr
litter_tvd_real_pr
litter_tvd_original_pr
batch
birdinbatch
bird_id
day
treatment
feed_intake
wgt_original
wgt
tem_m
tem_a
res_m
res_a
tem_ma
res_ma
br_m
br_a
od_m
od_a
nd_m
nd_a
con_m
con_a
dep_m
dep_a
total_m
total_a
br_ma
od_ma
nd_ma
con_ma
dep_ma
total_ma
st
si
wa
fo
pr
ru
dr
fe
pe
du
ne
fl
o
act
inact
total
total_beh
st_pr
si_pr
wa_pr
fo_pr
pr_pr
ru_pr
dr_pr
fe_pr
pe_pr
du_pr
ne_pr
fl_pr
act_pr
inact_pr
act_fit
dt_fit
dt_track
in_z_h
outer_z_h
drinker_z_h
feeder_z_h
nest_z_h
perch_z_h
litter_z_h
in_z_pr_h
outer_z_pr_h
drinker_z_pr_h
feeder_z_pr_h
nest_z_pr_h
perch_z_pr_h
litter_z_pr_h
cd
vel
max_vel
sd_pdp
sd_pds
sd_pf
whole_tvd
in_z
outer_z
drinker_tvd
feeder_tvd
nest_tvd
perch_tvd_real
perch_tvd_original
perch(6:00-20:00)
litter_tvd_real
litter_tvd_original
in_z_pr
outer_z_pr
drinker_tvd_pr
feeder_tvd_pr
nest_tvd_pr
perch_tvd_real_pr
perch_tvd_original_pr
litter_tvd_real_pr
litter_tvd_original_pr
batch
birdinbatch
bird_id
day
treatment
feed_intake
wgt_original
wgt
tem_m
tem_a
res_m
res_a
tem_ma
res_ma
br_m
br_a
od_m
od_a
nd_m
nd_a
con_m
con_a
dep_m
dep_a
total_m
total_a
br_ma
od_ma
nd_ma
con_ma
dep_ma
total_ma
st
si
wa
fo
pr
ru
dr
fe
pe
du
ne
fl
o
act
inact
total
total_beh
st_pr
si_pr
wa_pr
fo_pr
pr_pr
ru_pr
dr_pr
fe_pr
pe_pr
du_pr
ne_pr
fl_pr
act_pr
inact_pr
act_fit
dt_fit
dt_track
in_z_h
outer_z_h
drinker_z_h
feeder_z_h
nest_z_h
perch_z_h
litter_z_h
in_z_pr_h
outer_z_pr_h
drinker_z_pr_h
feeder_z_pr_h
nest_z_pr_h
perch_z_pr_h
litter_z_pr_h
cd
vel
max_vel
sd_pdp
sd_pds
sd_pf
whole_tvd
in_z
outer_z
drinker_tvd
feeder_tvd
nest_tvd
perch_tvd_real
perch_tvd_original
perch(6:00-20:00)
litter_tvd_real
litter_tvd_original
in_z_pr
outer_z_pr
drinker_tvd_pr
feeder_tvd_pr
nest_tvd_pr
perch_tvd_real_pr
perch_tvd_original_pr
litter_tvd_real_pr
litter_tvd_original_pr
batch
birdinbatch
bird_id
day
treatment
feed_intake
wgt_original
wgt
tem_m
tem_a
res_m
res_a
tem_ma
res_ma
br_m
br_a
od_m
od_a
nd_m
nd_a
con_m
con_a
dep_m
dep_a
total_m
total_a
br_ma
od_ma
nd_ma
con_ma
dep_ma
total_ma
st
si
wa
fo
pr
ru
dr
fe
pe
du
ne
fl
o
[truncated: 4,725 more rows]

## Sheet: Table S2
Table S2. Means, maximum standard error of the means (SEM) and maximum standard error of the differences (SED), for the effect of study day estimated from the LMMs.
Means, SEM, SED of Feed intake were analysed per perch and rescaled to kg per hen per day.
Angular transformation was used to stabilize the variance and normalize data that represent proportions of behaviour and location from video scan and TrackLab sensor
	day
name	1	2	3	4	5	6	7	8	9	10	11	12	SEM	SED
Physiological measurements
Feed intake (rescaled to kg per hen per day)			0.073			0.107			0.108			0.087	0.011	0.012
Body weight (kg)	1.96		1.93			1.93			1.91			1.85	0.0225	0.0144
Cloacal temperature (degrees C)	41.38	41.38	41.39	41.31	41.34	41.4	41.3	41.27	41.33	41.4	41.52	41.45	0.04168	0.0481
Respiratory rate (breaths per min)	18.7	18.4	17.8	18.2	18.7	18.4	18.1	17.6	18	18.6	17.1	16.8	0.865	0.724
Clinical signs (score 0-3)
Abnormal breathing							0.35	0.7	0.55	0.525	0.55	0.65	0.165	0.208
Ocular discharge							0.075	0.25	0.425	1.375	1.675	1.8	0.14	0.15
Nasal discharge							0	0.025	0.025	0.05	0.025	0	0.0271	0.0381
Conjunctivitis							0.325	0.625	0.95	1.5	1.9	2.2	0.153	0.149
Depression							0	0.025	0.125	0.2	0.175	0.45	0.103	0.113
Total clinical scores							0.75	1.62	2.08	3.65	4.33	5.1	0.377	0.379
Behaviour from video scans
Standing (angular)		0.389	0.329	0.341	0.4	0.429	0.374	0.373	0.315	0.469	0.482	0.393	0.0392	0.0545
Sitting (angular)		0.2123	0.0948	0.1609	0.1682	0.1058	0.2321	0.1419	0.0997	0.1676	0.2185	0.2504	0.0421	0.0531
Walking (angular)		0.293	0.22	0.3	0.231	0.254	0.218	0.243	0.233	0.194	0.201	0.254	0.044	0.0487
Foraging (angular)		0.726	0.807	0.738	0.607	0.692	0.688	0.674	0.74	0.644	0.71	0.642	0.0386	0.053
Preening (angular)		0.292	0.28	0.274	0.393	0.344	0.358	0.306	0.378	0.333	0.276	0.41	0.0579	0.0585
Running (angular)		0.0206	0.0103	0.0105	0.0107	0.0206	0.0206	0	0.0103	0	0	0	0.0105	0.0145
Drinking (angular)		0.0703	0.0735	0.0518	0.0603	0.091	0.1209	0.106	0.1082	0.0807	0.0765	0.0961	0.0294	0.0403
Feeding (angular)		0.211	0.285	0.257	0.41	0.28	0.254	0.351	0.321	0.292	0.207	0.185	0.0463	0.0518
Pecking (angular)		0.0208	0	0.0206	0.0146	0	0.0103	0.0308	0.0206	0.0206	0	0	0.0127	0.017
Dustbathing (angular)		0.0206	0	0.0313	0.0391	0.0308	0.0208	0.0413	0.0308	0.0489	0.0103	0.0352	0.0182	0.0248
Nesting (angular)		0.12	0.121	0.146	0.131	0.104	0.125	0.161	0.125	0.194	0.165	0.2	0.0435	0.0515
Flapping (angular)		0.0103	0.0103	0	0	0	0	0	0	0	0	0	0.00438	0.0062
Active behaviours (angular)		1.045	1.126	1.092	1.07	1.062	1.057	1.079	1.154	0.973	0.957	0.984	0.0428	0.0551
Standing (proportion)		0.144918	0.105376	0.112611	0.152393	0.175878	0.137114	0.134758	0.09808	0.204854	0.215648	0.147809
Sitting (proportion)		0.046231	0.010563	0.028969	0.029948	0.013125	0.055087	0.024921	0.012377	0.029652	0.048055	0.062129
Walking (proportion)		0.086523	0.051655	0.090118	0.056783	0.066502	0.050641	0.061471	0.054602	0.039663	0.04097	0.064832
Foraging (proportion)		0.44121	0.521293	0.453359	0.3266	0.4075	0.404456	0.390113	0.454492	0.360714	0.425335	0.359346
Preening (proportion)		0.089843	0.078778	0.086348	0.151135	0.127584	0.139003	0.097196	0.141562	0.114581	0.08553	0.159722
Running (proportion)		0.00051	0.000148	0.000154	0.00016	0.000476	0.000468	2.48e-05	0.000148	2.48e-05	2.48e-05	2.48e-05
Drinking (proportion)		0.005208	0.005563	0.002952	0.003832	0.008447	0.014827	0.011582	0.01202	0.00674	0.006009	0.009379
Feeding (proportion)		0.052099	0.086859	0.073613	0.163656	0.079665	0.067311	0.122781	0.103348	0.087794	0.048522	0.039941
Pecking (proportion)		0.000693	0.000176	0.000792	0.000501	0.000176	0.000298	0.001213	0.000741	0.000635	0.000176	0.000176
Dustbathing (proportion)		0.00068	0.000232	0.001247	0.001841	0.00118	0.000697	0.002005	0.00118	0.00278	0.000363	0.001707
Nesting (proportion)		0.019035	0.01989	0.026434	0.022348	0.017558	0.022147	0.030318	0.020396	0.04292	0.032443	0.043527
Flapping (proportion)		0.000106	0.000106	1.2e-35	3.01e-36	3.01e-36	3.01e-36	0	3.01e-36	1.2e-35	3.01e-36	3.01e-36
Active behaviours (proportion)		0.747451	0.813982	0.785999	0.767863	0.758906	0.753956	0.772251	0.834543	0.682378	0.668021	0.693153
Sensor data on movement
Activity level (FitBark)		4.95	5.07	4.9	4.63	4.39	4.35	4.3	4.08	3.74	3.01	3.58	0.318	0.326
Distance travelled (FitBark)		4296	4408	4255	3993	3819	3774	3740	3540	3230	2594	3076	282	295
Distance travelled (TrackLab)		2895	3036	3026	2672	2687	2403	2465	2399	2211	1939	1890	421	259
Locations from video scans
Inner zone (angular)		1.077	0.953	0.993	0.86	0.862	0.802	0.921	0.89	0.912	0.799	0.846	0.0618	0.0837
Litter zone (angular)		0.86	0.737	0.752	0.56	0.631	0.565	0.616	0.615	0.638	0.561	0.575	0.0632	0.083
Drinker (angular)		0.156	0.16	0.191	0.187	0.209	0.207	0.219	0.218	0.203	0.154	0.221	0.0312	0.0416
Feeder (angular)		0.256	0.326	0.335	0.451	0.36	0.345	0.43	0.392	0.371	0.331	0.33	0.0489	0.0625
Nest boxes (angular)		0.119	0.121	0.145	0.131	0.103	0.124	0.161	0.125	0.194	0.165	0.2	0.0435	0.0515
Inner zone (proportion)		0.73618	0.658805	0.698079	0.573218	0.575734	0.516895	0.632553	0.602715	0.624212	0.513294	0.559646
Litter zone (proportion)		0.562679	0.452874	0.466862	0.285645	0.349704	0.287954	0.33526	0.334009	0.355981	0.285404	0.303906
Drinker (proportion)		0.024361	0.025635	0.036364	0.034948	0.043187	0.042563	0.047649	0.047131	0.04084	0.023659	0.048502
Feeder (proportion)		0.071241	0.106646	0.116267	0.193141	0.126284	0.117722	0.178349	0.148312	0.133283	0.112333	0.108855
Nest boxes (proportion)		0.018853	0.01996	0.026308	0.022409	0.01733	0.022014	0.030267	0.020256	0.042994	0.032414	0.043457
Locations from TrackLab
Inner zone (angular)		1.05	1.081	1.074	1.046	1.036	0.99	1.043	1.036	1.03	0.99	0.998	0.0429	0.0584
Litter zone (angular)		0.576	0.552	0.503	0.456	0.444	0.418	0.429	0.427	0.424	0.403	0.409	0.0258	0.0331
Drinker (angular)		0.179	0.182	0.195	0.193	0.174	0.178	0.171	0.193	0.188	0.157	0.185	0.0121	0.0122
Feeder (angular)		0.269	0.279	0.3	0.299	0.278	0.3	0.323	0.31	0.297	0.283	0.291	0.0219	0.0244
Nest boxes (angular)		0.25	0.223	0.237	0.237	0.246	0.204	0.223	0.227	0.22	0.226	0.223	0.0411	0.0213
Perch (angular)		0.431	0.558	0.595	0.603	0.627	0.605	0.625	0.612	0.621	0.619	0.596	0.0569	0.0539
Inner zone (proportion)		0.732934	0.77618	0.769768	0.747314	0.739306	0.69794	0.744837	0.738921	0.733541	0.698036	0.704831
Litter zone (proportion)		0.309987	0.284942	0.242195	0.202131	0.192652	0.173957	0.188228	0.181448	0.183547	0.167679	0.176415
Drinker (proportion)		0.032116	0.03318	0.038133	0.037664	0.030255	0.031457	0.029228	0.037015	0.035351	0.024862	0.034376
Feeder (proportion)		0.073725	0.078362	0.089579	0.08816	0.076746	0.089255	0.102198	0.094882	0.086806	0.078951	0.083595
Nest boxes (proportion)		0.079891	0.068041	0.073597	0.073096	0.076675	0.060379	0.067749	0.069746	0.06836	0.069044	0.067284
Perch (proportion)		0.184872	0.289302	0.324651	0.335598	0.356698	0.333562	0.347273	0.341565	0.34615	0.342783	0.317731

## Sheet: Table S3
Table S3. Pearson's correlation coefficients for all measurements over all days. Note the slight mismatch between correlations shown here and those show in Figure 8 is because Figure 8 is for data rows with no missing data where this correlation matrix is as a result of all non missing data for each pair of variables.
	Lowest values (-1) are in red, midpoint is in yellow, and highest values (1) are in red. A correlation key is given below the table.
	day	feed_int	weight	temp	resp	AB	OD	ND	CON	DEP	TCS	stand	sit	walk	forage	preen	run	drink	feed	peck	dustb	nest	flap	active	act_fb	dt_fb	dt_tl	in_vo	lit_vo	drin_vo	feed_vo	nest_vo	in_tl	lit_tl	drin_tl	feed_tl	nest_tl	per_tl
day	1	0.164981	-0.30741	0.0438855	-0.138771	0.580603	0.712257	0.110371	0.780476	0.31529	0.772704	0.1891	0.0455317	-0.153552	-0.175006	0.109866	-0.131444	0.0785435	-0.0833045	-0.0394781	0.0640424	0.156747	-0.136301	-0.246977	-0.410557	-0.391035	-0.33527	-0.293813	-0.368727	0.0784058	0.069318	0.158274	-0.130069	-0.498071	-0.0379941	0.084017	-0.0153752	0.173911
feed_int	0.164981	1	0.227537	0.0891007	-0.208035	0.071219	0.0100307	0.166652	0.00815995	0.0971726	0.0413559	0.159866	-0.179976	0.128727	-0.135939	-0.0781153	0.243632	0.0598793	0.206078	0.0261831	0.0775996	-0.0568953	0.080166	0.0257797	0.0224843	0.0280946	0.228296	-0.337169	-0.410471	0.00982944	0.34067	-0.0620851	-0.150752	-0.502176	0.0141494	0.298295	0.03579	0.104798
weight	-0.30741	0.227537	1	-0.0417906	0.221859	-0.204989	-0.25711	0.0851272	-0.262052	-0.0867385	-0.25432	-0.0817381	-0.0747758	9.77373e-05	0.0931896	-0.0188482	-0.137482	0.0249123	0.090696	-0.074223	-0.0594198	-0.0636521	0.0461522	0.141706	-0.0470598	-0.109075	-0.0862405	0.0188585	-0.00718405	-0.0172078	0.10293	-0.0660236	0.0674275	0.0157378	0.118416	0.00637107	0.416966	-0.318782
temp	0.0438855	0.0891007	-0.0417906	1	-0.0991602	-0.0265337	0.250642	0.109029	0.180145	0.188475	0.19944	0.0680389	0.0240034	0.0902857	0.0544666	-0.183731	-0.0789605	0.0077238	-0.0936661	-0.0755561	0.0255856	0.0609492	0.0270755	-0.0952126	-0.0302315	-0.0378533	0.141606	-0.126164	-0.0720016	-0.0512368	-0.0783857	0.0600208	-0.0940647	-0.0792286	-0.0762965	-0.00535688	0.0443123	-0.046089
resp	-0.138771	-0.208035	0.221859	-0.0991602	1	-0.062711	-0.173072	-0.0384929	-0.179279	-0.156034	-0.180152	0.0269008	0.154436	-0.192477	-0.0579091	0.216625	-0.00833711	-0.144605	-0.101942	-0.02473	0.00701896	0.034383	0.0182603	-0.121724	0.108962	0.0636444	-0.277846	0.0022508	0.0715413	-0.0697831	-0.112601	0.0364286	0.0644736	0.0173838	-0.0998231	-0.179258	0.0524144	0.0355472
AB	0.580603	0.071219	-0.204989	-0.0265337	-0.062711	1	0.404881	0.202379	0.545019	0.288876	0.641449	0.0885054	0.0694708	-0.134247	-0.0508936	0.114318	0.016691	0.0142966	-0.120332	-0.0145081	-0.0432535	0.0617394	-0.0671295	-0.136298	-0.241989	-0.208804	-0.260444	-0.176122	-0.150391	0.0171567	-0.0527562	0.0644065	-0.12304	-0.258023	-0.0943087	0.00876379	-0.0643018	0.111774
OD	0.712257	0.0100307	-0.25711	0.250642	-0.173072	0.404881	1	0.188293	0.875503	0.535575	0.923185	0.298009	0.13322	-0.13181	-0.108723	-0.0175533	-0.134983	-0.00502862	-0.212211	-0.0875255	0.0379222	0.140475	-0.0592737	-0.37154	-0.372166	-0.351577	-0.234819	-0.2752	-0.238957	0.0123824	-0.0875021	0.141539	-0.191342	-0.319693	-0.050549	-0.115618	0.042754	0.0386981
ND	0.110371	0.166652	0.0851272	0.109029	-0.0384929	0.202379	0.188293	1	0.185392	0.304763	0.278258	0.223197	0.00103446	-9.23895e-05	-0.0430724	-0.0382522	-0.0280201	-0.0855999	-0.0461665	-0.0312043	-0.0441832	-0.0626013	-0.0123041	-0.143662	-0.116516	-0.0932993	0.0300784	-0.0646072	0.0254324	-0.0564363	-0.0785338	-0.0638631	-0.011461	0.0326778	-0.125838	-0.0933611	-0.0454584	0.0440328
CON	0.780476	0.00815995	-0.262052	0.180145	-0.179279	0.545019	0.875503	0.185392	1	0.538059	0.958065	0.251145	0.141058	-0.114449	-0.104927	-0.0236959	-0.092415	0.00617344	-0.203034	-0.0218548	0.0128872	0.158101	-0.0711782	-0.347928	-0.390741	-0.35834	-0.254	-0.24549	-0.251474	0.0434089	-0.0463229	0.159429	-0.158721	-0.376898	-0.0425471	-0.037424	0.057175	0.0604111
DEP	0.31529	0.0971726	-0.0867385	0.188475	-0.156034	0.288876	0.535575	0.304763	0.538059	1	0.65722	0.305274	0.128344	-0.00377478	-0.126085	-0.0760289	-0.0562162	-0.0799591	-0.13845	-0.0626046	0.00219191	0.044452	-0.0246856	-0.328339	-0.236	-0.20156	-0.0467955	-0.216594	-0.140417	0.0119867	-0.116629	0.0447514	-0.0921343	-0.201446	-0.140425	-0.0809145	0.0126988	0.0690399
TCS	0.772704	0.0413559	-0.25432	0.19944	-0.180152	0.641449	0.923185	0.278258	0.958065	0.65722	1	0.295539	0.145184	-0.126814	-0.118051	-0.00698941	-0.0972404	-0.0124802	-0.215396	-0.0566749	0.00960923	0.137772	-0.0709345	-0.374854	-0.399313	-0.36452	-0.256756	-0.281893	-0.249722	0.0262937	-0.0853601	0.139282	-0.180465	-0.365215	-0.0839271	-0.0746791	0.0276218	0.0759735
stand	0.1891	0.159866	-0.0817381	0.0680389	0.0269008	0.0885054	0.298009	0.223197	0.251145	0.305274	0.295539	1	-0.00612563	-0.113227	-0.314858	-0.116428	-0.0868187	-0.0844465	-0.202652	-0.0171327	-0.0812075	-0.171286	-0.0798312	-0.690288	-0.344796	-0.348726	-0.144294	-0.34935	-0.141678	-0.0538509	-0.154398	-0.171903	-0.246232	-0.173297	-0.148835	-0.163894	0.079006	-0.094182
sit	0.0455317	-0.179976	-0.0747758	0.0240034	0.154436	0.0694708	0.13322	0.00103446	0.141058	0.128344	0.145184	-0.00612563	1	-0.164192	-0.23978	-0.00322966	-0.000497966	-0.110834	-0.19067	-0.142439	-0.0504314	0.00292593	0.112756	-0.542602	-0.328356	-0.295134	-0.318203	-0.00817024	0.0916893	0.00328237	-0.177283	0.00486607	0.0114872	0.0541601	0.0755274	-0.177411	0.00359404	0.00248986
walk	-0.153552	0.128727	9.77373e-05	0.0902857	-0.192477	-0.134247	-0.13181	-9.23895e-05	-0.114449	-0.00377478	-0.126814	-0.113227	-0.164192	1	-0.203517	-0.347356	0.0779366	-0.0182959	0.195149	0.0552775	0.0501025	-0.0738072	0.0117864	0.212998	0.258945	0.252423	0.570816	-0.0660787	-0.138563	0.0236529	0.176743	-0.0785845	-0.0928771	-0.0849157	-0.0961159	0.236356	-0.0851665	0.029183
forage	-0.175006	-0.135939	0.0931896	0.0544666	-0.0579091	-0.0508936	-0.108723	-0.0430724	-0.104927	-0.126085	-0.118051	-0.314858	-0.23978	-0.203517	1	-0.274681	0.00642238	-0.0587015	-0.458461	-0.143725	-0.240257	-0.117039	-0.0289819	0.431521	0.0821717	0.0710122	0.0267745	0.249594	0.514825	-0.148386	-0.382016	-0.115167	0.0982726	0.325969	-0.0395579	-0.235288	-0.089742	0.00252786
preen	0.109866	-0.0781153	-0.0188482	-0.183731	0.216625	0.114318	-0.0175533	-0.0382522	-0.0236959	-0.0760289	-0.00698941	-0.116428	-0.00322966	-0.347356	-0.274681	1	-0.035943	-0.0930705	-0.0740488	-0.014499	0.0310565	-0.145081	0.0904398	0.161879	-0.0130588	-0.0197595	-0.42088	-0.14814	-0.0334433	-0.0131256	-0.077524	-0.142067	0.059087	-0.00360503	0.18027	-0.106386	0.0592369	-0.00863749
run	-0.131444	0.243632	-0.137482	-0.0789605	-0.00833711	0.016691	-0.134983	-0.0280201	-0.092415	-0.0562162	-0.0972404	-0.0868187	-0.000497966	0.0779366	0.00642238	-0.035943	1	-0.0257258	0.03125	-0.0529853	-0.0167646	-0.0782057	-0.0208926	0.105251	0.218021	0.245593	0.252358	-0.0192948	0.00954746	-0.0765516	0.035343	-0.077484	-0.0266178	-0.0379767	-0.0862667	-0.0264488	-0.0652091	0.0684169
drink	0.0785435	0.0598793	0.0249123	0.0077238	-0.144605	0.0142966	-0.00502862	-0.0855999	0.00617344	-0.0799591	-0.0124802	-0.0844465	-0.110834	-0.0182959	-0.0587015	-0.0930705	-0.0257258	1	0.135019	-0.0636425	-0.0733631	-0.130211	-0.0638258	0.188657	-0.0690105	-0.0573592	0.136189	-0.0592529	-0.200817	0.538265	0.0881148	-0.129429	-0.064295	-0.0341183	0.000731978	0.198879	-0.0258157	-0.0398444
feed	-0.0833045	0.206078	0.090696	-0.0936661	-0.101942	-0.120332	-0.212211	-0.0461665	-0.203034	-0.13845	-0.215396	-0.202652	-0.19067	0.195149	-0.458461	-0.0740488	0.03125	0.135019	1	0.208713	0.0936051	-0.0835942	-0.0161864	0.301554	0.306575	0.308205	0.395298	0.053088	-0.406841	0.0358188	0.827744	-0.0871131	0.086073	-0.185684	-0.0397307	0.573901	-0.0590088	0.107039
peck	-0.0394781	0.0261831	-0.074223	-0.0755561	-0.02473	-0.0145081	-0.0875255	-0.0312043	-0.0218548	-0.0626046	-0.0566749	-0.0171327	-0.142439	0.0552775	-0.143725	-0.014499	-0.0529853	-0.0636425	0.208713	1	0.152502	-0.0145719	-0.0232668	0.0980668	0.0588402	0.0460808	0.106325	0.0840206	-0.0724204	0.0729141	0.228143	-0.0136113	0.0642823	-0.0973166	0.0472511	0.185095	-0.0240042	0.0664984
dustb	0.0640424	0.0775996	-0.0594198	0.0255856	0.00701896	-0.0432535	0.0379222	-0.0441832	0.0128872	0.00219191	0.00960923	-0.0812075	-0.0504314	0.0501025	-0.240257	0.0310565	-0.0167646	-0.0733631	0.0936051	0.152502	1	0.204121	-0.0329443	-0.007609	0.0967337	0.0951279	0.0147511	0.13519	-0.0780198	0.131949	0.158251	0.203412	0.00881443	-0.0634577	0.176774	0.111193	0.218258	-0.167764
nest	0.156747	-0.0568953	-0.0636521	0.0609492	0.034383	0.0617394	0.140475	-0.0626013	0.158101	0.044452	0.137772	-0.171286	0.00292593	-0.0738072	-0.117039	-0.145081	-0.0782057	-0.130211	-0.0835942	-0.0145719	0.204121	1	-0.0761582	-0.349566	-0.022838	-0.019128	-0.184616	0.193789	-0.13891	0.0444312	-0.0806004	0.999816	0.0732213	-0.114377	0.0897799	-0.0831613	0.130525	0.0212232
flap	-0.136301	0.080166	0.0461522	0.0270755	0.0182603	-0.0671295	-0.0592737	-0.0123041	-0.0711782	-0.0246856	-0.0709345	-0.0798312	0.112756	0.0117864	-0.0289819	0.0904398	-0.0208926	-0.0638258	-0.0161864	-0.0232668	-0.0329443	-0.0761582	1	0.0370135	0.104542	0.0849081	0.033255	-0.112319	-0.0319728	-0.115409	-0.0161803	-0.0759317	-0.0251766	0.0460823	-0.0636075	-0.0808831	-0.0453672	0.0185115
active	-0.246977	0.0257797	0.141706	-0.0952126	-0.121724	-0.136298	-0.37154	-0.143662	-0.347928	-0.328339	-0.374854	-0.690288	-0.542602	0.212998	0.431521	0.161879	0.105251	0.188657	0.301554	0.0980668	-0.007609	-0.349566	0.0370135	1	0.457613	0.440742	0.374268	0.182366	0.126685	0.01863	0.25536	-0.350058	0.149519	0.159746	0.0310761	0.263886	-0.125908	0.0614868
act_fb	-0.410557	0.0224843	-0.0470598	-0.0302315	0.108962	-0.241989	-0.372166	-0.116516	-0.390741	-0.236	-0.399313	-0.344796	-0.328356	0.258945	0.0821717	-0.0130588	0.218021	-0.0690105	0.306575	0.0588402	0.0967337	-0.022838	0.104542	0.457613	1	0.983719	0.541479	0.113963	0.00722648	-0.0924525	0.219294	-0.0266856	0.000903726	0.0526865	-0.171391	0.139351	0.0463044	-0.0509704
dt_fb	-0.391035	0.0280946	-0.109075	-0.0378533	0.0636444	-0.208804	-0.351577	-0.0932993	-0.35834	-0.20156	-0.36452	-0.348726	-0.295134	0.252423	0.0710122	-0.0197595	0.245593	-0.0573592	0.308205	0.0460808	0.0951279	-0.019128	0.0849081	0.440742	0.983719	1	0.549595	0.116828	0.0147052	-0.0922319	0.208182	-0.0230832	0.014875	0.066365	-0.204607	0.129394	0.0109142	-0.0108766
dt_tl	-0.33527	0.228296	-0.0862405	0.141606	-0.277846	-0.260444	-0.234819	0.0300784	-0.254	-0.0467955	-0.256756	-0.144294	-0.318203	0.570816	0.0267745	-0.42088	0.252358	0.136189	0.395298	0.106325	0.0147511	-0.184616	0.033255	0.374268	0.541479	0.549595	1	-0.0489473	-0.127849	-0.0197136	0.27325	-0.191154	-0.0771873	-0.00152065	-0.187443	0.31758	-0.233292	0.117512
in_vo	-0.293813	-0.337169	0.0188585	-0.126164	0.0022508	-0.176122	-0.2752	-0.0646072	-0.24549	-0.216594	-0.281893	-0.34935	-0.00817024	-0.0660787	0.249594	-0.14814	-0.0192948	-0.0592529	0.053088	0.0840206	0.13519	0.193789	-0.112319	0.182366	0.113963	0.116828	-0.0489473	1	0.72364	0.108856	0.0905924	0.194214	0.512825	0.462559	0.352542	0.141423	0.094806	-0.0537874
lit_vo	-0.368727	-0.410471	-0.00718405	-0.0720016	0.0715413	-0.150391	-0.238957	0.0254324	-0.251474	-0.140417	-0.249722	-0.141678	0.0916893	-0.138563	0.514825	-0.0334433	0.00954746	-0.200817	-0.406841	-0.0724204	-0.0780198	-0.13891	-0.0319728	0.126685	0.00722648	0.0147052	-0.127849	0.72364	1	-0.201177	-0.471434	-0.137029	0.374565	0.638861	0.177702	-0.236339	-0.0119901	-0.0660072
drin_vo	0.0784058	0.00982944	-0.0172078	-0.0512368	-0.0697831	0.0171567	0.0123824	-0.0564363	0.0434089	0.0119867	0.0262937	-0.0538509	0.00328237	0.0236529	-0.148386	-0.0131256	-0.0765516	0.538265	0.0358188	0.0729141	0.131949	0.0444312	-0.115409	0.01863	-0.0924525	-0.0922319	-0.0197136	0.108856	-0.201177	1	0.0273977	0.0445362	0.0941793	-0.0528769	0.289173	0.144464	0.128974	-0.0625202
feed_vo	0.069318	0.34067	0.10293	-0.0783857	-0.112601	-0.0527562	-0.0875021	-0.0785338	-0.0463229	-0.116629	-0.0853601	-0.154398	-0.177283	0.176743	-0.382016	-0.077524	0.035343	0.0881148	0.827744	0.228143	0.158251	-0.0806004	-0.0161803	0.25536	0.219294	0.208182	0.27325	0.0905924	-0.471434	0.0273977	1	-0.0833873	0.0379796	-0.319371	0.0377376	0.614511	0.0271435	0.0492539
nest_vo	0.158274	-0.0620851	-0.0660236	0.0600208	0.0364286	0.0644065	0.141539	-0.0638631	0.159429	0.0447514	0.139282	-0.171903	0.00486607	-0.0785845	-0.115167	-0.142067	-0.077484	-0.129429	-0.0871131	-0.0136113	0.203412	0.999816	-0.0759317	-0.350058	-0.0266856	-0.0230832	-0.191154	0.194214	-0.137029	0.0445362	-0.0833873	1	0.0750486	-0.113646	0.0902828	-0.0856566	0.129412	0.0227268
in_tl	-0.130069	-0.150752	0.0674275	-0.0940647	0.0644736	-0.12304	-0.191342	-0.011461	-0.158721	-0.0921343	-0.180465	-0.246232	0.0114872	-0.0928771	0.0982726	0.059087	-0.0266178	-0.064295	0.086073	0.0642823	0.00881443	0.0732213	-0.0251766	0.149519	0.000903726	0.014875	-0.0771873	0.512825	0.374565	0.0941793	0.0379796	0.0750486	1	0.26106	0.256896	0.104181	0.118115	0.378418
lit_tl	-0.498071	-0.502176	0.0157378	-0.0792286	0.0173838	-0.258023	-0.319693	0.0326778	-0.376898	-0.201446	-0.365215	-0.173297	0.0541601	-0.0849157	0.325969	-0.00360503	-0.0379767	-0.0341183	-0.185684	-0.0973166	-0.0634577	-0.114377	0.0460823	0.159746	0.0526865	0.066365	-0.00152065	0.462559	0.638861	-0.0528769	-0.319371	-0.113646	0.26106	1	0.0756192	-0.287727	-0.0751824	-0.254738
drin_tl	-0.0379941	0.0141494	0.118416	-0.0762965	-0.0998231	-0.0943087	-0.050549	-0.125838	-0.0425471	-0.140425	-0.0839271	-0.148835	0.0755274	-0.0961159	-0.0395579	0.18027	-0.0862667	0.000731978	-0.0397307	0.0472511	0.176774	0.0897799	-0.0636075	0.0310761	-0.171391	-0.204607	-0.187443	0.352542	0.177702	0.289173	0.0377376	0.0902828	0.256896	0.0756192	1	0.184544	0.175427	-0.150955
feed_tl	0.084017	0.298295	0.00637107	-0.00535688	-0.179258	0.00876379	-0.115618	-0.0933611	-0.037424	-0.0809145	-0.0746791	-0.163894	-0.177411	0.236356	-0.235288	-0.106386	-0.0264488	0.198879	0.573901	0.185095	0.111193	-0.0831613	-0.0808831	0.263886	0.139351	0.129394	0.31758	0.141423	-0.236339	0.144464	0.614511	-0.0856566	0.104181	-0.287727	0.184544	1	-0.00698326	-0.0122065
nest_tl	-0.0153752	0.03579	0.416966	0.0443123	0.0524144	-0.0643018	0.042754	-0.0454584	0.057175	0.0126988	0.0276218	0.079006	0.00359404	-0.0851665	-0.089742	0.0592369	-0.0652091	-0.0258157	-0.0590088	-0.0240042	0.218258	0.130525	-0.0453672	-0.125908	0.0463044	0.0109142	-0.233292	0.094806	-0.0119901	0.128974	0.0271435	0.129412	0.118115	-0.0751824	0.175427	-0.00698326	1	-0.710945
per_tl	0.173911	0.104798	-0.318782	-0.046089	0.0355472	0.111774	0.0386981	0.0440328	0.0604111	0.0690399	0.0759735	-0.094182	0.00248986	0.029183	0.00252786	-0.00863749	0.0684169	-0.0398444	0.107039	0.0664984	-0.167764	0.0212232	0.0185115	0.0614868	-0.0509704	-0.0108766	0.117512	-0.0537874	-0.0660072	-0.0625202	0.0492539	0.0227268	0.378418	-0.254738	-0.150955	-0.0122065	-0.710945	1
correlations	-1	-0.9	-0.8	-0.7	-1	-0.9	-0.8	-0.7	-0.6	-0.5	-0.4	-0.3	-0.2	-0.1	-1.38778e-16	0.1	0.2	0.3	0.4	0.5	0.6	0.7	0.8	0.9	1
